# Supplementary material for: ILR-Net: Low-light image enhancement network based on the combination of iterative learning mechanism and Retinex theory
Source: PLoS One. 2025 Feb 13;20(2):e0314541. doi: 10.1371/journal.pone.0314541 (PMC11825054; doi:10.1371/journal.pone.0314541)
Supplement: S1 File — (ZIP) [file pone.0314541.s001.zip]

Archive with 20 entries (19 files):
- Supporting Information/
- Supporting Information/Fig 1.tif
- Supporting Information/Fig 10.tif
- Supporting Information/Fig 11.tif
- Supporting Information/Fig 12.tif
- Supporting Information/Fig 13.tif
- Supporting Information/Fig 14.tif
- Supporting Information/Fig 15.tif
- Supporting Information/Fig 16.tif
- Supporting Information/Fig 17.tif
- Supporting Information/Fig 18.tif
- Supporting Information/Fig 19.tif
- Supporting Information/Fig 2.tif
- Supporting Information/Fig 3.tif
- Supporting Information/Fig 4.tif
- Supporting Information/Fig 5.tif
- Supporting Information/Fig 6.tif
- Supporting Information/Fig 7.tif
- Supporting Information/Fig 8.tif
- Supporting Information/Fig 9.tif
